# Supplementary material for: Genetic Determinants for Metal Tolerance and Antimicrobial Resistance Detected in Bacteria Isolated from Soils of Olive Tree Farms
Source: Antibiotics (Basel). 2020 Aug 3;9(8):476. doi: 10.3390/antibiotics9080476 (PMC7459592; doi:10.3390/antibiotics9080476)
Supplement: Supplementary file 1 [file antibiotics-09-00476-s001.zip]

Archive with 1 entries (1 files):
- antibiotics-854820-supplementary.xlsx
