# Supplementary material for: Genetic Determinants for Metal Tolerance and Antimicrobial Resistance Detected in Bacteria Isolated from Soils of Olive Tree Farms
Source: Antibiotics (Basel). 2020 Aug 3;9(8):476. doi: 10.3390/antibiotics9080476 (PMC7459592; doi:10.3390/antibiotics9080476)
Supplement: Supplementary file 1 [file antibiotics-09-00476-s001.zip › antibiotics-854820-supplementary.xlsx]

## Sheet: Glibota et al.
Glibota et al. Table S1: Primers and PCR conditions for amplification of antimicrobial resistance genes.
Resistance or tolerance gen	Primers (5´-3´) (3´-5´)	Amplicon (bp)	PCR conditions
pcoR	CAGGTCGTTACCTGCAGCAG	636	30 cycles of denaturation for 1´ at 94ºC, annealing for 30´´ at 55ºC, and extension for 2´ at 72ºC
	CTCTGATCTCCAGGACATATC
chrB	GTCGTTAGCTTGCCAACATC	450	30 cycles of denaturation for 1´at 94°C, annealing for 30´´at 60°C, and extension for 2´at 72ºC
	CGGAAAGCAAGATGTCGATCG
copA	TCCATACACTGGCACGGCAT	1331	30 cycles of denaturation for 1´ at 94ºC, annealing for 30´´ at 54ºC, and extension for 2´ at 72ºC
	TGGATCGGGTGAGTCATCAT
copB	TCCACGTTTGTTCACTGCTC	900	30 cycles of denaturation for 1´ at 93ºC, annealing for 30´´ at 54ºC, and extension for 2´ at 72ºC
	AGTCGGCTGTATTGCCGTAG
copC	TGTTGAACCGCACAAGTTTC	350	30 cycles of denaturation for 1´ at 94ºC, annealing for 30´´ at 54ºC, and extension for 2´ at 72ºC
	GGTAATCGGGTGGGTATCG
copD	TTTCGCGCTGTATACCGATT	893	30 cycles of denaturation for 1´ at 94ºC, annealing for 30´´ at 57.3ºC, and extension for 2´ at 72ºC
	CTTCCATCTCAGGGGACAGT
cueAR	CGTCTAGAGCGATGGCAAGGTCAAGTT	3600	30 cycles of denaturation for 40´´ at 95ºC, annealing for 40´´ at 60ºC, and extension for 3´ at 76ºC
	CCTCTAGAGCTGTTCCACGGCATTCCC
pcoA	CTCGCGGATGTCAGTGGCTACACCT	504	30 cycles of denaturation for 1´ at 94ºC, annealing for 30´´ at 54ºC, and extension for 2´ at 72ºC
	ATCCGGAAGGTCAGCACCGTCCATAGAC
pcoD	CTGGCCACACTTGCCTGGGG	500	30 cycles of denaturation for 1´ at 94ºC, annealing for 30´´ at 57.3ºC, and extension for 2´ at 72ºC
	CACGCTACGGCGCCCAGAAT
tcrB	CATCACGGTAGCTTTAAGGAGATTTTC	663	30 cycles of denaturation for 30´´ at 94ºC, annealing for 30´´ at 55ºC, and extension for 1´ at 72ºC
	ATAGAGGACTCCGCCACCATTG
silA	GCAAGACCGGTAAAGCAGAG	936	30 cycles of denaturation for 1´at 95ºC, annealing for 40´´ at 57 °C, and extension for 1´ at 72 °C
	CCTGCCAGTACAGGAACCAT
silE	GTTCGTCATGGTYTCATGAGC	264	30 cycles of denaturation for 1´at 95ºC, annealing for 40´´ at 57 °C, and extension for 1´ at 72 °C
	GTACTYCCCCGGACATCACTAATT
merA	ACCATCGGCGGCACCTGCGT	1238	29 cycles of denaturation for 1´ at 95ºC, annealing for 2´ at 72ºC, and extension for 2´ at 72ºC
	ACCATCGTCAGGTAGGGGAAC
arsB	GGCAGATAGTGTGGAATGCG	1136	29 cycles of denaturation for 1´ at 95ºC, annealing for 2´ at 72ºC, and extension for 2´ at 72ºC
	AGTGAAAGACAGACGAAGCG
terF	ATGCAGGCTCAAGGAATCGC	894	29 cycles of denaturation for 1´ at 95ºC, annealing for 2´ at 72ºC, and extension for 2´ at 72ºC
	TTCATCGATCCACGGTCTG
tetA	GCTACATCCTGCTTGCCTTC	210	35 cycles of denaturation for 1´ at 94ºC, annealing for 1´ at 56ºC, and extension for 1´ at 72ºC
	CATAGATCGCCGTGAAGAGG
tetB	TTGGTTAGGGGCAAGTTTTG	659	35 cycles of denaturation for 1´ at 94ºC, annealing for 1´ at 55ºC, and extension for 1´ at 72ºC
	GTAATGGGCCAATAACACCG
tetC	CTTGAGAGCCTTCAACCCAG	418	35 cycles of denaturation for 1´ at 94ºC, annealing for 1´ at 55ºC, and extension for 1´ at 72ºC
	ATGGTCGTCATCTACCTGCC
tetD	AAACCATTACGGCATTCTGC	787	35 cycles of denaturation for 1´ at 94ºC, annealing for 1´ at 55ºC, and extension for 1´ at 72ºC
	GACCGGATACACCATCCATC
tetE	AAACCACATCCTCCATACGC	278	35 cycles of denaturation for 1´ at 94ºC, annealing for 1´ at 56ºC, and extension for 1´ at 72ºC
	AAATAGGCCACAACCGTCAG
tetG	GCTCGGTGGTATCTCTGCTC	468	35 cycles of denaturation for 1´ at 94ºC, annealing for 1´ at 56ºC, and extension for 1´ at 72ºC
	AGCAACAGAATCGGGAACAC
blaCTX-M	RATGTGCAGYACCAGTAA	540	35 cycles of denaturation for 30´´ at 94ºC, annealing for 1´ at 52ºC, and extension for 1´ at 72ºC
	CGCRATATCRTTGGTGGTG
blaCTX-M2	ATGATGACTCAGAGCATTCG	876-859	35 cycles of denaturation for 30´´ at 94ºC, annealing for 1´ at 52ºC, and extension for 1´ at 72ºC
	TCAGAAACCGTGGGTTAC
blaPSE	GGCAATCACACTCGATGATGCGT	156	35 cycles of denaturation for 30´´ at 94ºC, annealing for 1´ at 55ºC, and extension for 1´ at 72ºC
	GGCTCAATACGGTCTAGACGAGT
BlaTEM	ATTCTTGAAGACGAAAGGGC	1150	35 cycles of denaturation for 30´´ at 94ºC, annealing for 1´ at 55ºC, and extension for 1´ at 72ºC
	ACGCTCAGTGGAACGAAAAC
acrB	GGT CGA TTC CGT TCT CCG TTA	107	30 cycles of denaturation for 1´ at 94ºC, annealing for 1´ at 60ºC, and extension for 30´´ at 72ºC
	CTC GAA TGC CTG GCG TGT TT
qacA/B	GGT GCT TTA ATA ATG CC	396	35 cycles of denaturation for 1´ at 94ºC, annealing for 1´ at 55ºC, and extension for 1´ at 72ºC
	CCA GTC CAA TCA TGC CTG C
intl1	CTGGATTTCGATCACGGCACG	497	30 cycles of denaturation for 45´´ at 95ºC, annealing for 45´´ at 50ºC, and extension for 1´ at 72ºC
	ACATGCGTGTAAATCATCGTCG
aac(6´)-Ie-aph(2”)-Ia	TTG CGA TGC TCT ATG AGT GGC TA	482	34 cycles of denaturation for 45´´ at 94ºC, annealing for 45´´ at 55ºC, and extension for 45´´ at 72ºC
aac(6')-lb R	CTCGAATGCCTGGCGTG TTT
dfrA12	ACT CGG AAT CAG TAC GCA	462	35 cycles of denaturation for 30´´ at 94ºC, annealing for 55´´ at 30ºC, and extension for 1´ at 72ºC
	GTG TAC GGA ATT ACA GCT
qacED1	CCCGAATTCATGAAAGGCTGGCTT	363	30 cycles of denaturation for 45" at 95ºC, annealing for 45" at 67ºC, and extension for 45" at 72ºC
	CACAAGCTTAGTGGGCACTTGCTTTGGA
dfrA15	GTG AAA CTA TCA CTA ATG G	473	35 cycles of denaturation for 30´´ at 94ºC, annealing for 55´´ at 30ºC, and extension for 1´ at 72ºC
	CCC TTT TGC CAG ATT TGG
mdfA	CAT TGG CAG CGA TCT CCT TT	103	35 cycles of denaturation for 1´ at 94ºC, annealing for 1´ at 58ºC, and extension for 30´´ at 72ºC
	TTA TAG TCA CGA CCG ACT TCT TTC A
oqxA	GAT CAG TCA GTG GGA TAG TTT	670	35 cycles of denaturation for 30´´ at 94ºC, annealing for 45´´ at 58ºC, and extension for 1´ at 72ºC
	TAT TCG GCG TTA ACT GAT TA
zntA	GCAGGCGTGAATCAGGTGCT	1300	30 cycles of denaturation for 1´ at 94ºC, annealing for 30´´ at 57.3ºC, and extension for 2´ at 72ºC
	GCGCCCGCTGTGATTCGGCG
smtA	GAT CGA CGT TGC AGA GAC AG	507	35 cycles of denaturation for 1´ at 94ºC, annealing for 1´ at 56ºC, and extension for 1´ at 72ºC
	GAT CGA GGG CGT TTT GAT AA
nccA	ACG CCG GAC AT CAC GAA CAA G	1141	35 cycles of denaturation for 30´´ at 95ºC, annealing for 1´ at 58ºC, and extension for 1´30´´ at 72ºC
	CCA GCG CAC CGA GAC TCA TCA
czcD	TTT AGA TCT TTT ACC ACC ATG GGC GC	1000	28 cycles of denaturation for 2´30´´ at 94ºC, annealing for 1´ at 60ºC, and extension for 1´ at 72ºC
	TTT CAG CTG AAC ATC ATA CCC TAG TTT
pbrA	ATGAGCGAATGTGGCTCGAAG	2300	40 cycles of denaturation for 45´´ at 95ºC, annealing for 1´ at 58ºC, and extension for 3´ at 72ºC
	TCATCGACGCAACAGCCTCAA
